# Supplementary material for: Antitumour activity of neratinib in patients with HER2-mutant advanced biliary tract cancers
Source: Nat Commun. 2023 Feb 6;14:630. doi: 10.1038/s41467-023-36399-y (PMC9902444; doi:10.1038/s41467-023-36399-y)
Supplement: Supplementary file 3 — Source Data [file 41467_2023_36399_MOESM3_ESM.xlsx]

## Sheet: Figure 2A
		Best change from baseline (%): Gallbladder	Best change from baseline (%): Cholangiocarcinoma	Best change from baseline (%): Ampulla	Progressive Disease (RECIST)	Stable Disease (RECIST)	Partial Response (RECIST)
V777L		50.27			-70
S310F; V777L				30	-70
S310F				18	-70
S310F			15.79		-70
S310F			13.84		-70
D769Y			13.04			-70
S310F		11.26			-70
L755S				5.45	-70
L755S		1.41				-70
G776C; H878Y				-8.06		-70
S310Y		-8.75				-70
T733I		-14.35				-70
S310Y		-16.39				-70
S310F			-20.31			-70
V659E			-30.16				-70
V777L			-35.97				-70
V777L		-45.76					-70
S310F		-48					-70
S310F		-49.45					-70

## Sheet: Figure 2B
		Time on treatment: Gallbladder	Time on treatment: Cholangiocarcinoma	Time on treatment: Ampulla	Progressive Disease (RECIST)	Stable Disease (RECIST)	Partial Response (RECIST)
0801(V842I)			0.86
0633(S310F)			1.14
0628(S310F)			1.71		2
0252(L755S)				3.14	4.71
0122(V777L)		3.29			3.43
1467(S310F)			4		4.14
2001(R678Q)			4
1497(S310Y)		4.14				3.14
3052(S310F; V777L)				4.43	6
0753(S310F)				5.14	5.14
4050(R678Q)			6
0083(V777L)		6.57
0815(V842I)			6.71
0275(S310F)		8.29			7.86
1487(S310Y)		12				6.71
0310(D769Y)			16			7.43
0106(L755S)		16.14				7.71
1054(T733I)		16.29				7.29
0271(G776C; H878Y)				16.43		7.71
1454(S310F)		25.14					7.29
1952(V777L)		29.57					7.86
0107(V777L)			39.86				7.57
1501(V659E)			48.57				31.57
1651(S310F)			55.71			7.14
7002(S310F)		59.71					39.29

## Sheet: Figure 3A
Obs	STRATUM	Time	Survival	AtRisk	Event	Censored	tAtRisk	StratumNum
1	1	0	1	25	0			1
2	1	0		25			0	1
3	1	0.459959	0.96	25	1			1
4	1	0.821355	0.92	24	1			1
5	1	0.887064	0.88	23	1			1
6	1	1		22			1	1
7	1	1.08419	0.84	22	1			1
8	1	1.37988		21	0	0.84		1
9	1	1.577		20	0	0.84		1
10	1	1.70842	0.795789	19	1			1
11	1	1.87269		18	0	0.795789		1
12	1	2		17			2	1
13	1	2.3655	0.748978	17	1			1
14	1	3		16			3	1
15	1	3.67967	0.702167	16	1			1
16	1	3.74538	0.655356	15	1			1
17	1	3.84394		14	0	0.655356		1
18	1	4		13			4	1
19	1	4.63244	0.604944	13	1			1
20	1	4.89528	0.554532	12	1			1
21	1	5		11			5	1
22	1	5.0924	0.50412	11	1			1
23	1	5.35524	0.453708	10	1			1
24	1	6		9			6	1
25	1	7		9			7	1
26	1	8		9			8	1
27	1	9		9			9	1
28	1	9.06776	0.403296	9	1			1
29	1	9.7577	0.352884	8	1			1
30	1	10		7			10	1
31	1	10.2177	0.302472	7	1			1
32	1	11		6			11	1
33	1	11.729	0.25206	6	1			1
34	1	12		5			12	1
35	1	13		5			13	1
36	1	13.7002		5	0	0.25206		1
37	1	14		4			14	1
38	1	14.2916	0.189045	4	1			1
39	1	15		3			15	1
40	1	16		3			16	1
41	1	16.1643	0.12603	3	1			1
42	1	17		2			17	1
43	1	17.6756		2	0	0.12603		1
44	1	18		1			18	1
45	1	18.7926	0	1	1			1
46	1	19		0			19	1

## Sheet: Figure 3B
Obs	STRATUM	Time	Survival	AtRisk	Event	Censored	tAtRisk	StratumNum
1	1	0	1	25	0			1
2	1	0		25			0	1
3	1	0.459959	0.96	25	1			1
4	1	0.821355	0.92	24	1			1
5	1	0.887064	0.88	23	1			1
6	1	1		22			1	1
7	1	1.08419	0.84	22	1			1
8	1	1.37988		21	0	0.84		1
9	1	1.577		20	0	0.84		1
10	1	1.70842	0.795789	19	1			1
11	1	1.87269		18	0	0.795789		1
12	1	2		17			2	1
13	1	2.3655	0.748978	17	1			1
14	1	3		16			3	1
15	1	3.67967	0.702167	16	1			1
16	1	3.74538	0.655356	15	1			1
17	1	3.84394		14	0	0.655356		1
18	1	4		13			4	1
19	1	4.63244	0.604944	13	1			1
20	1	4.89528	0.554532	12	1			1
21	1	5		11			5	1
22	1	5.0924	0.50412	11	1			1
23	1	5.35524	0.453708	10	1			1
24	1	6		9			6	1
25	1	7		9			7	1
26	1	8		9			8	1
27	1	9		9			9	1
28	1	9.06776	0.403296	9	1			1
29	1	9.7577	0.352884	8	1			1
30	1	10		7			10	1
31	1	10.2177	0.302472	7	1			1
32	1	11		6			11	1
33	1	11.729	0.25206	6	1			1
34	1	12		5			12	1
35	1	13		5			13	1
36	1	13.7002		5	0	0.25206		1
37	1	14		4			14	1
38	1	14.2916	0.189045	4	1			1
39	1	15		3			15	1
40	1	16		3			16	1
41	1	16.1643	0.12603	3	1			1
42	1	17		2			17	1
43	1	17.6756		2	0	0.12603		1
44	1	18		1			18	1
45	1	18.7926	0	1	1			1
46	1	19		0			19	1

## Sheet: Figure 4A
#Information about Lollipop Plot
Hugo_Symbol	Protein_Change	Sample_ID	Best Radiographic Response
ERBB2	V777L	P1_A	NE
ERBB2	L755S	P2_A	SD
ERBB2	V777L	P3_A	PR
ERBB2	G776C	P6_A	SD
ERBB2	H878Y	P6_A	SD
ERBB2	S310F	P7_A	PD
ERBB2	D769Y	P8_A	SD
ERBB2	S310F	P9_A	PD
ERBB2	S310F	P10_A	NE
ERBB2	S310F	P11_A	PD
ERBB2	V842I	P12_A	NE
ERBB2	V842I	P13_A	NE
ERBB2	T733I	P14_A	SD
ERBB2	S310F	P15_A	PR
ERBB2	S310F	P16_A	PD
ERBB2	S310Y	P17_A	SD
ERBB2	S310Y	P18_A	SD
ERBB2	V659E	P19_A	SD
ERBB2	S310F	P20_A	SD
ERBB2	V777L	P21_A	PR
ERBB2	R678Q	P22_A	NE
ERBB2	S310F	P23_A	PD
ERBB2	V777L	P23_A	PD
ERBB2	R678Q	P24_A	NE
ERBB2	S310F	P25_A	PR
ERBB2	D227Y	P7_A	PD
ERBB2	L253V	P20_A	SD
ERBB2	V842I	P19_A	SD

## Sheet: Figure 4B
# Oncoprint Mutation data
	P15_A	P2_A	P23_A	P13_A	P14_A	P11_A	P24_A	P17_A	P25_A	P22_A	P18_A	P19_A	P16_A	P12_A	P3_A	P1_A	P6_A	P7_A	P8_A	P9_A	P10_A	P20_A	P21_A
ERBB2	amp_rec;Missense_Mutation_driver	amp_rec;Missense_Mutation_driver	Missense_Mutation_driver;Missense_Mutation_driver	Missense_Mutation_driver	Missense_Mutation_driver	Missense_Mutation_driver	Missense_Mutation_driver	Missense_Mutation_driver	Missense_Mutation_driver	Missense_Mutation_driver	Missense_Mutation_driver	Missense_Mutation_driver;Missense_Mutation_driver	Missense_Mutation_driver		Missense_Mutation_driver	Missense_Mutation_driver	Missense_Mutation_driver;Missense_Mutation_driver	Missense_Mutation_driver;Missense_Mutation_driver	Missense_Mutation_driver	Missense_Mutation_driver	Missense_Mutation_driver	Missense_Mutation_driver;Missense_Mutation_driver	Missense_Mutation_driver
TP53	Truncating_mutation_driver	Missense_Mutation_driver	homdel_rec;Truncating_mutation_driver	Truncating_mutation_driver	Truncating_mutation_driver	Missense_Mutation_driver	Missense_Mutation_driver										Missense_Mutation_driver	Truncating_mutation_driver	splice_rec	Missense_Mutation_driver	Missense_Mutation_driver		Missense_Mutation_driver
CDKN2A			Truncating_mutation_driver	Truncating_mutation_driver	Missense_Mutation_driver	Truncating_mutation_driver	Missense_Mutation_driver
ERBB3						Missense_Mutation_passenger	Missense_Mutation_driver	Missense_Mutation_passenger									Missense_Mutation_driver
SMAD4		Truncating_mutation_driver						Missense_Mutation_driver	Missense_Mutation_driver							Missense_Mutation_passenger
STK11			homdel_rec	Missense_Mutation_driver						homdel_rec				Missense_Mutation_driver
RBM10				splice_rec			Truncating_mutation_driver			splice_rec
ATM																Missense_Mutation_passenger	Missense_Mutation_passenger	Missense_Mutation_passenger;splice_rec
NF1																Missense_Mutation_passenger							Missense_Mutation_passenger
BRCA1			homdel_rec		amp_rec													Missense_Mutation_passenger
BRCA2			homdel_rec													Missense_Mutation_passenger	amp_rec		Missense_Mutation_passenger
PIK3CA											Missense_Mutation_passenger							Missense_Mutation_driver
KRAS			Missense_Mutation_driver
BRAF					Missense_Mutation_driver
# Oncoprint Clinical Annotations
Tumor_Sample_Barcode	Perc_Change_Tumor	Best_Overall_Response	Progression_Free_Survival_Time	Overall_Survival	Assay
P23_A	30	PD	1.38	4.9	MSK-IMPACT
P11_A	18	PD	1.18	5.09	MSK-IMPACT
P16_A	15.79	PD	0.95	5.36	MSK-IMPACT
P9_A	13.84	PD	0.46	0.82	MSK-ACCESS
P8_A	13.04	SD	3.55	9.07	MSK-ACCESS
P7_A	11.26	PD	1.81	4.63	MSK-ACCESS
P2_A	1.41	SD	3.58	3.71	MSK-IMPACT
P6_A	-8.06	SD	3.75	10.22	MSK-ACCESS
P18_A	-8.75	SD	0.72	5.19	MSK-IMPACT
P14_A	-14.35	SD	3.75	3.75	MSK-IMPACT
P17_A	-16.39	SD	2.76	9.76	MSK-IMPACT
P20_A	-20.31	SD	12.68	16.16	MSK-ACCESS
P19_A	-30.16	SD	11.1	14.29	MSK-IMPACT
P3_A	-35.97	PR	9.13	18.79	MSK-IMPACT
P21_A	-45.76	PR	6.44	13.7	MSK-ACCESS
P15_A	-48	PR	4.63	11.73	MSK-IMPACT
P25_A	-49.45	PR	12.65	17.68	MSK-IMPACT
P12_A	NE	NE	0.46	0.46	MSK-IMPACT
P10_A	NE	NE	0.89	0.89	MSK-ACCESS
P22_A	NE	NE	1.08	1.08	MSK-IMPACT
P24_A	NE	NE	0.03	1.51	MSK-IMPACT
P1_A	NE	NE	0.03	1.64	MSK-ACCESS
P13_A	NE	NE	1.71	1.71	MSK-IMPACT

## Sheet: Figure 5B
# Logitudinal Plot - ACCESS - P15
Hugo_Symbol	Chromosome	Start_Position	End_Position	Variant_Classification	HGVSp_Short	Reference_Allele	Tumor_Seq_Allele2	Sample_ID	Timepoint	Sample_Type	variant allele frequency
BRCA2	13	32930687	32930687	Nonsense_Mutation	p.R2520*	C	T	P15_C	Baseline	Plasma	0
ERBB2_A	17	37866609	37866609	Missense_Mutation	p.N259T	A	C	P15_C	Baseline	Plasma	0
ERBB2_B	17	37868208	37868208	Missense_Mutation	p.S310F	C	T	P15_C	Baseline	Plasma	0.9621
TP53	17	7573999	7573999	Frame_Shift_Del	p.E343Gfs*2	T	-	P15_C	Baseline	Plasma	0.6756
BRCA2	13	32930687	32930687	Nonsense_Mutation	p.R2520*	C	T	P15_D	Cycle-5	Plasma	0.0014
ERBB2_A	17	37866609	37866609	Missense_Mutation	p.N259T	A	C	P15_D	Cycle-5	Plasma	0
ERBB2_B	17	37868208	37868208	Missense_Mutation	p.S310F	C	T	P15_D	Cycle-5	Plasma	0.4524
TP53	17	7573999	7573999	Frame_Shift_Del	p.E343Gfs*2	T	-	P15_D	Cycle-5	Plasma	0.0086
BRCA2	13	32930687	32930687	Nonsense_Mutation	p.R2520*	C	T	P15_E	Cycle-7	Plasma	0.125
ERBB2_A	17	37866609	37866609	Missense_Mutation	p.N259T	A	C	P15_E	Cycle-7	Plasma	0.00068
ERBB2_B	17	37868208	37868208	Missense_Mutation	p.S310F	C	T	P15_E	Cycle-7	Plasma	0.9374
TP53	17	7573999	7573999	Frame_Shift_Del	p.E343Gfs*2	T	-	P15_E	Cycle-7	Plasma	0.265
BRCA2	13	32930687	32930687	Nonsense_Mutation	p.R2520*	C	T	P15_F	EOT	Plasma	0.0657
ERBB2_A	17	37866609	37866609	Missense_Mutation	p.N259T	A	C	P15_F	EOT	Plasma	0
ERBB2_B	17	37868208	37868208	Missense_Mutation	p.S310F	C	T	P15_F	EOT	Plasma	0.861
TP53	17	7573999	7573999	Frame_Shift_Del	p.E343Gfs*2	T	-	P15_F	EOT	Plasma	0.1749
BRCA2	13	32930687	32930687	Nonsense_Mutation	p.R2520*	C	T	P15_A	Pre-treatment	Tissue	0
ERBB2_A	17	37866609	37866609	Missense_Mutation	p.N259T	A	C	P15_A	Pre-treatment	Tissue	0
ERBB2_B	17	37868208	37868208	Missense_Mutation	p.S310F	C	T	P15_A	Pre-treatment	Tissue	0.9026
TP53	17	7573999	7573999	Frame_Shift_Del	p.E343Gfs*2	T	-	P15_A	Pre-treatment	Tissue	0.6293
BRCA2	13	32930687	32930687	Nonsense_Mutation	p.R2520*	C	T	P15_B	Progression	Tissue	0.7906
ERBB2_A	17	37866609	37866609	Missense_Mutation	p.N259T	A	C	P15_B	Progression	Tissue	0
ERBB2_B	17	37868208	37868208	Missense_Mutation	p.S310F	C	T	P15_B	Progression	Tissue	0
TP53	17	7573999	7573999	Frame_Shift_Del	p.E343Gfs*2	T	-	P15_B	Progression	Tissue	0.7581

## Sheet: Figure 5C
# Presence And Absence Plot for P15 (1=>Present;0=>Absent; NA=> Not Covered in MSK-ACCESS)
Gene-Protein	Baseline	Cycle-5	Cycle-7	EOT	Pre-treatment	Post-treatment
APC-S142T	1	1	1	1	0	0
APC-Q2605H	0	0	1	1	0	0
ATM-L2715R	0	0	1	1	0	0
BRCA2-R2520*	0	1	1	1	0	1
CD79A-P55L	NA	NA	NA	NA	1	0
CHEK2-S50T	NA	NA	NA	NA	0	1
CSF3R-A300V	NA	NA	NA	NA	0	1
ERBB2-N259T	0	0	1	0	0	0
ERBB2-AMP	1	1	1	1	1	0
ERBB2-S310F	1	1	1	1	1	0
ERCC2-K634M	0	0	1	1	0	0
GLI1-E259G	NA	NA	NA	NA	1	0
KEAP1-E117V	1	0	0	0	0	0
MALT1-G141_F143dup	NA	NA	NA	NA	1	0
MLL2-E1159Q	NA	NA	NA	NA	0	1
MST1R-F594I	NA	NA	NA	NA	0	1
RAD51B-L321R	NA	NA	NA	NA	1	0
RBM10-M731I	NA	NA	NA	NA	0	1
SMAD4-S504R	0	0	1	1	0	0
TGFBR1-L193S	1	1	1	1	1	0
TP53-E343Gfs*2	1	1	1	1	1	1
